# Supplementary material for: Effectiveness of exercise intervention on children and adolescents with depression: a systematic review and meta-analysis of randomized controlled trial
Source: Front Psychiatry. 2025 Nov 4;16:1699554. doi: 10.3389/fpsyt.2025.1699554 (PMC12624221; doi:10.3389/fpsyt.2025.1699554)
Supplement: Supplementary file 1 [file DataSheet2.zip › Retrieve records/20250722_search_manager_search.txt]

Search Name:	
Date Run:	22/18/2025 16:31:28
Comment:	

ID	Search	Hits
#1	MeSH descriptor: [Exercise] explode all trees	40295
#2	MeSH descriptor: [Resistance Training] explode all trees	6041
#3	MeSH descriptor: [Tai Ji] explode all trees	599
#4	MeSH descriptor: [Qigong] explode all trees	176
#5	MeSH descriptor: [Yoga] explode all trees	1253
#6	(exercises)：ti,ab,kw or (physical activity)：ti,ab,kw or (Aerobic Exercise)：ti,ab,kw or (strength training)：ti,ab,kw or (walk)：ti,ab,kw or (swim)：ti,ab,kw or (baduanjin)：ti,ab,kw or (pilate)：ti,ab,kw or (running)：ti,ab,kw	150447
#7	#1 or #2 or #3 or #4 or #5 or #6	164436
#8	MeSH descriptor: [Child] explode all trees	82648
#9	MeSH descriptor: [Adolescent] explode all trees	137456
#10	(children)：ti,ab,kw or (teen)：ti,ab,kw or (adolesecnt)：ti,ab,kw or (youth)：ti,ab,kw	227888
#11	MeSH descriptor: [Depression] explode all trees	19341
#12	(Depressive Symptoms)：ti,ab,kw or (Depressive Symptom)：ti,ab,kw or (Emotional Depression)：ti,ab,kw or (Symptom, Depressive)：ti,ab,kw or (Depression, Emotional)：ti,ab,kw	17562
#13	#8 or #9 or #10	318603
#14	#11 or #12	33759
#15	(randomized controlled trial)：ti,ab,kw or (randomized)：ti,ab,kw or (placebo)：ti,ab,kw	1447915
#16	#7 and #13 and #14 and #15	2637
