# Supplementary material for: Effectiveness of exercise intervention on children and adolescents with depression: a systematic review and meta-analysis of randomized controlled trial
Source: Front Psychiatry. 2025 Nov 4;16:1699554. doi: 10.3389/fpsyt.2025.1699554 (PMC12624221; doi:10.3389/fpsyt.2025.1699554)
Supplement: Supplementary file 1 [file DataSheet2.zip › Retrieve records/PubMedSearchHistory.csv]

Search number	Query	Sort By	Filters	Search Details	Results	Time	Date
16	(((((((("Exercise"[Mesh]) OR ("Resistance Training"[Mesh])) OR ("Tai Ji"[Mesh])) OR ("Qigong"[Mesh])) OR ("Yoga"[Mesh])) OR (((((((((exercises[Title/Abstract]) OR (physical activity[Title/Abstract])) OR (Aerobic Exercise[Title/Abstract])) OR (strength training[Title/Abstract])) OR (walk*[Title/Abstract])) OR (swim*[Title/Abstract])) OR (baduanjin[Title/Abstract])) OR (pilate[Title/Abstract])) OR …			("Exercise"[MeSH Terms] OR "Resistance Training"[MeSH Terms] OR "Tai Ji"[MeSH Terms] OR "Qigong"[MeSH Terms] OR "Yoga"[MeSH Terms] OR ("exercises"[Title/Abstract] OR "physical activity"[Title/Abstract] OR "aerobic exercise"[Title/Abstract] OR "strength training"[Title/Abstract] OR "walk*"[Title/Abstract] OR "swim*"[Title/Abstract] OR "baduanjin"[Title/Abstract] OR "pilate"[Title/Abstract] OR "run…	183	09:34:08	2025/07/22
15	((randomized controlled trial[Title/Abstract]) OR (randomized[Title/Abstract])) OR (placebo[Title/Abstract])			"randomized controlled trial"[Title/Abstract] OR "randomized"[Title/Abstract] OR "placebo"[Title/Abstract]	902,497	09:33:26	2025/07/22
14	("Depression"[Mesh]) OR (((((Depressive Symptoms[Title/Abstract]) OR (Depressive Symptom[Title/Abstract])) OR (Emotional Depression[Title/Abstract])) OR (Symptom, Depressive[Title/Abstract])) OR (Depression, Emotional[Title/Abstract]))			"Depression"[MeSH Terms] OR "depressive symptoms"[Title/Abstract] OR "depressive symptom"[Title/Abstract] OR "emotional depression"[Title/Abstract] OR "symptom depressive"[Title/Abstract] OR "depression emotional"[Title/Abstract]	213,274	09:23:24	2025/07/22
13	((((Depressive Symptoms[Title/Abstract]) OR (Depressive Symptom[Title/Abstract])) OR (Emotional Depression[Title/Abstract])) OR (Symptom, Depressive[Title/Abstract])) OR (Depression, Emotional[Title/Abstract])			"depressive symptoms"[Title/Abstract] OR "depressive symptom"[Title/Abstract] OR "emotional depression"[Title/Abstract] OR "symptom depressive"[Title/Abstract] OR "depression emotional"[Title/Abstract]	79,846	09:23:08	2025/07/22
12	"Depression"[Mesh]	Most Recent		"Depression"[MeSH Terms]	171,629	09:22:08	2025/07/22
11	(("Child"[Mesh]) OR ("Adolescent"[Mesh])) OR ((((children[Title/Abstract]) OR (teen*[Title/Abstract])) OR (adolesecnt*[Title/Abstract])) OR (youth*[Title/Abstract]))			"Child"[MeSH Terms] OR "Adolescent"[MeSH Terms] OR "children"[Title/Abstract] OR "teen*"[Title/Abstract] OR "adolesecnt*"[Title/Abstract] OR "youth*"[Title/Abstract]	3,951,586	09:13:59	2025/07/22
10	(((children[Title/Abstract]) OR (teen*[Title/Abstract])) OR (adolesecnt*[Title/Abstract])) OR (youth*[Title/Abstract])			"children"[Title/Abstract] OR "teen*"[Title/Abstract] OR "adolesecnt*"[Title/Abstract] OR "youth*"[Title/Abstract]	1,501,888	09:12:47	2025/07/22
9	"Adolescent"[Mesh]	Most Recent		"Adolescent"[MeSH Terms]	2,340,034	09:11:35	2025/07/22
8	"Child"[Mesh]	Most Recent		"Child"[MeSH Terms]	2,277,480	09:10:45	2025/07/22
7	((((("Exercise"[Mesh]) OR ("Resistance Training"[Mesh])) OR ("Tai Ji"[Mesh])) OR ("Qigong"[Mesh])) OR ("Yoga"[Mesh])) OR (((((((((exercises[Title/Abstract]) OR (physical activity[Title/Abstract])) OR (Aerobic Exercise[Title/Abstract])) OR (strength training[Title/Abstract])) OR (walk*[Title/Abstract])) OR (swim*[Title/Abstract])) OR (baduanjin[Title/Abstract])) OR (pilate[Title/Abstract])) OR (ru…			"Exercise"[MeSH Terms] OR "Resistance Training"[MeSH Terms] OR "Tai Ji"[MeSH Terms] OR "Qigong"[MeSH Terms] OR "Yoga"[MeSH Terms] OR "exercises"[Title/Abstract] OR "physical activity"[Title/Abstract] OR "aerobic exercise"[Title/Abstract] OR "strength training"[Title/Abstract] OR "walk*"[Title/Abstract] OR "swim*"[Title/Abstract] OR "baduanjin"[Title/Abstract] OR "pilate"[Title/Abstract] OR "runni…	629,422	09:03:10	2025/07/22
6	((((((((exercises[Title/Abstract]) OR (physical activity[Title/Abstract])) OR (Aerobic Exercise[Title/Abstract])) OR (strength training[Title/Abstract])) OR (walk*[Title/Abstract])) OR (swim*[Title/Abstract])) OR (baduanjin[Title/Abstract])) OR (pilate[Title/Abstract])) OR (running[Title/Abstract])			"exercises"[Title/Abstract] OR "physical activity"[Title/Abstract] OR "aerobic exercise"[Title/Abstract] OR "strength training"[Title/Abstract] OR "walk*"[Title/Abstract] OR "swim*"[Title/Abstract] OR "baduanjin"[Title/Abstract] OR "pilate"[Title/Abstract] OR "running"[Title/Abstract]	513,156	09:01:37	2025/07/22
5	"Yoga"[Mesh]	Most Recent		"Yoga"[MeSH Terms]	4,377	08:39:36	2025/07/22
4	"Qigong"[Mesh]	Most Recent		"Qigong"[MeSH Terms]	434	08:39:18	2025/07/22
3	"Tai Ji"[Mesh]	Most Recent		"Tai Ji"[MeSH Terms]	1,685	08:38:41	2025/07/22
2	"Resistance Training"[Mesh]	Most Recent		"Resistance Training"[MeSH Terms]	14,433	08:36:28	2025/07/22
1	"Exercise"[Mesh]	Most Recent		"Exercise"[MeSH Terms]	274,281	08:28:16	2025/07/22
