# Supplementary material for: Effectiveness of exercise intervention on children and adolescents with depression: a systematic review and meta-analysis of randomized controlled trial
Source: Front Psychiatry. 2025 Nov 4;16:1699554. doi: 10.3389/fpsyt.2025.1699554 (PMC12624221; doi:10.3389/fpsyt.2025.1699554)
Supplement: Supplementary file 1 [file DataSheet2.zip › Retrieve records/search-history.txt]

# Web of Science Search Strategy (v0.1)

# Database: All Databases

# Entitlements:

- WOS: 2005 to 2025
- KJD: 1980 to 2025
- PPRN: 1991 to 2025
- PQDT: 1637 to 2025
- SCIELO: 2002 to 2025


# Searches:

1: ((((((((((((((TS=(exercise)) OR TS=(Resistance Training)) OR TS=(Tai Ji)) OR TS=(Tai Chi)) OR TS=(Qigong)) OR TS=(Yoga)) OR TS=(exercises)) OR TS=(physical activity)) OR TS=(Aerobic Exercise)) OR TS=(strength training)) OR TS=(walk*)) OR TS=(swim*)) OR TS=(baduanjin)) OR TS=(pilate)) OR TS=(running) and Preprint Citation Index (Exclude – Database)				Date Run: Wed Jul 23 2025 00:31:59 GMT+0800 (GMT+08:00)		Results: 1077675

2: (((((TS=(Child)) OR TS=(Adolescent)) OR TS=(children)) OR TS=(teen*)) OR TS=(adolesecnt*)) OR TS=(youth*) and Preprint Citation Index (Exclude – Database)				Date Run: Wed Jul 23 2025 00:32:14 GMT+0800 (GMT+08:00)		Results: 1950174

3: (((((TS=(Depression)) OR TS=(Depressive Symptoms)) OR TS=(Depressive Symptom)) OR TS=(Emotional Depression)) OR TS=(Symptom, Depressive)) OR TS=(Depression, Emotiona) and Preprint Citation Index (Exclude – Database)				Date Run: Wed Jul 23 2025 00:32:27 GMT+0800 (GMT+08:00)		Results: 515024

4: ((TS=(randomized controlled trial)) OR TS=(randomized)) OR TS=(placebo) and Preprint Citation Index (Exclude – Database)				Date Run: Wed Jul 23 2025 00:32:38 GMT+0800 (GMT+08:00)		Results: 381122

5: #1 AND #2 AND #3 AND #4 and Preprint Citation Index (Exclude – Database)				Date Run: Wed Jul 23 2025 00:32:47 GMT+0800 (GMT+08:00)		Results: 1257
